# Supplementary material for: Klebsiella variicola Is a Frequent Cause of Bloodstream Infection in the Stockholm Area, and Associated with Higher Mortality Compared to K. pneumoniae
Source: PLoS One. 2014 Nov 26;9(11):e113539. doi: 10.1371/journal.pone.0113539 (PMC4245126; doi:10.1371/journal.pone.0113539)
Supplement: Table S1 — Database displaying the genotypic and phenotypic features of the studied strains. Strains ID, MLST STs, Allelic profiles, phylogroups, patient sex, patient age, death within 30 days: 1 = yes, malignancy, Charlson comorbidity index, nosocomial (>48 h after admittance or < = 30 days after discharge), time to adequate antimicrobial therapy, mucoid phenotype, serotype and virulence factors. (XLSX) [file pone.0113539.s003.xlsx]

## Sheet: Feuil1
Key	MLST	gapA	infB	mdh	pgi	phoE	rpoB	tonB	Phylogroups	Sex	Age	Death within 30 days	Malignancy	Charlson comorbidity index	Nosocomial 1:>48 h after admittance or <=30 days after discharge	Time to adequate antibiotic after admittance/bloodculture (minutes)	Cephalosporins	Piperacillin-tazobactam	carbapenem	Ciprofloxacin	Aminoglycosides (gentamicin/amikacin)	Other antibiotic (colistin)	Mucoid phenotype	Ct K1	Ct K2	Ct K5	Ct K20	Ct K54	Ct K57	Serotype	Ct rmpA	Ct wcaG	allS	Virulence factors
1	65	2	1	2	1	10	4	13	kpI	M	92	0	0	0	0	120	1	0	0	0	0	0								0				0
2	703	16	1	2	1	7	1	7	kpI	M	72	0	1	2	1	30	1	0	0	0	0	0								0				0
3	698	16	18	21	27	47	17	146	kpIII	M	75	0	1	2	0	120	1	0	0	0	0	0								0				0
4	198	25	33	1	26	7	1	56	kpI	M	68	0	1	6	0	1920	1	0	0	0	0	0								0				0
5	340	3	3	1	1	1	1	18	kpI	F	49	0	1	2	1	1440	0	0	1	0	0	0								0				0
6	15	1	1	1	1	1	1	1	kpI	M	64	1	0	2	1	60	1	0	0	0	1	0								0				0
7	704	2	1	1	1	9	1	20	kpI	F	75	0	0	2	1	330	1	0	0	0	0	0								0				0
8	771	16	24	21	62	137	33	67	kpIII	F	83	1	1	3	0	240	1	0	0	0	0	0								0				0
9	705	18	23	18	61	11	41	51	kpII	F	87	0	0	2	0	1440	0	0	0	1	0	0								0				0
10	772	2	1	1	1	1	33	36	kpI	M	80	0	1	1	1	2880	1	0	0	0	0	0								0				0
11	773	16	64	21	53	50	4	171	kpIII	M	77	0	1	5	1	360	0	1	0	0	0	0								0				0
12	774	2	1	1	17	4	16	4	kpI	F	84	0	0	2	0	420	1	0	0	0	0	0								0				0
13	775	2	3	1	1	1	4	18	kpI	M	61	0	1	2	1	80	0	1	0	0	0	0								0				0
14	699	59	24	21	1	53	22	67	kpIII	F	62	0	0	2	0	570	1	0	0	0	0	0								0		+		wcaG
15	776	2	1	2	1	2	1	2	kpI	F	64	0	0	0	1	60	0	0	0	1	0	0								0				0
16	14	1	6	1	1	1	1	1	kpI	M	76	0	0	2	1	120	1	0	0	0	1	0								0		+		wcaG
17	29	2	3	2	2	6	4	4	kpI	F	72	0	1	9	0	120	0	1	0	0	0	0						+		K54		+		wcaG
18	692	2	1	2	1	1	4	42	kpI	M	77	0	1	4	1	8640	0	0	0	1	0	0								0				0
19	37	2	9	2	1	13	1	16	kpI	F	53	0	0	3	0	480	1	0	0	0	0	0								0				0
20	593	2	1	2	1	9	1	16	kpI	M	48	0	0	0	1	2880	0	1	0	0	1	0							+	K57	+			rmpA
21	601	16	24	21	53	47	22	73	kpIII	M	84	1	0	3	0	<120	1	0	0	0	1	0								0				0
22	766	3	5	95	1	13	1	12	kpI	M	74	0	1	2	0	240-300	1	0	0	0	0	0								0				0
23	13	2	3	1	1	10	1	19	kpI	M	52	0	0	7	0	900	1	0	0	0	1	0								0				0
24	620	42	22	85	64	114	13	149	kpII	F	83	0	1	6	1	1440	1	0	0	0	0	0								0			+	allS
25	767	60	24	21	53	54	22	172	kpIII	M	61	0	1	2	0	120-180	0	1	0	0	0	0								0				0
26	581	58	24	43	40	106	29	67	kpIII	M	76	0	1	2	0	240	1	0	0	0	0	0								0		+		wcaG
27	596	16	24	21	27	41	22	67	kpIII	F	58	0	1	4	1	<180	0	0	1	0	0	0								0				0
28	111	2	1	5	1	17	4	42	kpI	M	74	0	0	5	1	240	1	0	0	0	0	0								0				0
29	36	2	1	2	1	7	1	7	kpI	M	57	0	1	2	1	2160	1	0	0	0	0	0								0				0
30	163	2	1	1	1	9	1	12	kpI	M	67	0	1	7	1	120	1	0	0	0	0	0								0				0
31	399	2	1	11	1	10	10	12	kpI	M	77	0	1	4	0	<120	1	0	0	0	0	0								0				0
32	14	1	6	1	1	1	1	1	kpI	F	29	0	1	2	1	120	0	0	1	0	0	0			+					K2				0
33	520	2	1	19	1	10	4	37	kpI	F	71	0	0	2	0	470	1	0	0	0	1	0			+					K2				0
34	504	2	1	1	1	3	3	18	kpI	M	76	0	1	2	1	240	0	1	0	0	0	0	+							0				0
35	597	16	24	21	27	47	22	105	kpIII	M	74	1	1	6	0	120	1	0	0	0	0	0								0				0
36	397	2	1	1	1	21	44	9	kpI	M	55	1	1	2	0	120	0	0	1	0	0	0								0				0
37	25	2	1	1	1	10	4	13	kpI	F	48	0	0	0	0	<1800	1	0	0	0	0	0			+					K2				0
38	607	2	1	2	80	10	1	155	kpI	M	67	0	1	2	1	720	0	0	1	0	0	0								0				0
39	604	17	57	69	39	110	21	126	kpII	F	78	1	1	2	0	180-240	1	0	0	0	0	0								0		+	+	wcaG/allS
40	583	18	22	25	63	11	20	51	kpII	F	66	0	1	2	0	<120	0	1	0	0	0	0								0				0
41	635	18	22	18	74	25	54	51	kpII	M	83	0	0	2	0	120	1	0	0	0	0	0								0				0
42	697	60	18	21	27	53	17	67	kpIII	M	62	0	1	3	0	300	1	0	0	0	1	0								0				0
43	253	2	1	1	1	9	1	13	kpI	F	67	0	0	3	0	180	1	0	0	0	0	0								0				0
44	586	2	1	11	1	9	8	112	kpI	M	76	1	0	5	0	< 300	1	0	0	0	0	0								0				0
45	621	16	58	21	27	47	22	150	kpIII	M	81	0	0	2	0	180-240	0	0	1	0	0	0								0				0
46	643	2	3	6	75	9	7	137	kpI	M	81	0	1	3	0	240	0	0	0	0	1	0								0				0
47	17	2	1	1	1	4	4	4	kpI	M	28	0	0	2	1	< 120	0	0	1	1	1	0								0				0
48	280	2	1	2	1	10	4	46	kpI	M	71	1	1	7	1	180	0	0	1	0	0	0	+							0				0
49	636	2	5	1	1	4	1	4	kpI	M	57	0	1	1	1	60	0	1	0	0	0	0								0				0
50	380	2	1	1	1	1	4	19	kpI	M	81	0	0	0	0	240	1	0	0	0	0	0	+		+					K2	+			rmpA
51	590	2	1	13	3	7	4	25	kpI	F	79	0	1	4	0	390	0	1	0	0	0	0							+	K57				0
52	197	16	28	21	27	47	22	67	kpIII	F	44	0	0	5	1	120	1	0	0	0	0	0								0				0
53	762	16	24	43	76	92	22	67	kpIII	M	55	0	1	2	1	180	0	1	0	0	0	0								0				0
54	598	16	18	21	78	87	22	75	kpIII	M	82	1	0	2	0	570	1	0	0	0	0	0								0				0
55	37	2	9	2	1	13	1	16	kpI	M	73	1	1	7	1	120	0	1	0	0	0	0								0				0
56	37	2	9	2	1	13	1	16	kpI	M	66	0	1	2	1	120	0	1	0	0	0	0								0				0
57	357	16	24	21	27	54	22	45	kpIII	M	53	0	1	2	1	60	0	1	0	0	0	0								0				0
58	693	2	1	2	1	10	3	19	kpI	M	26	0	1	2	1	60	1	0	0	0	0	0								0				0
59	614	4	40	1	1	1	58	151	kpI	M	55	0	1	6	1	180	1	0	0	0	1	0								0				0
60	35	2	1	2	1	10	1	19	kpI	M	70	0	1	2	1	480	0	1	0	0	0	0								0				0
61	42	2	6	1	3	8	1	15	kpI	M	87	0	0	2	0	2160	0	0	0	1	0	0								0				0
62	304	2	1	1	1	10	4	90	kpI	M	75	0	0	6	1	240	1	0	0	0	1	0			+					K2				0
63	640	16	24	1	41	47	22	103	kpIII	M	59	0	0	4	1	240-480	0	0	0	0	1	0								0				0
64	615	16	18	21	38	47	22	152	kpIII	M	66	1	1	6	1	120	0	1	0	0	0	0								0				0
65	540	2	1	71	1	3	3	18	kpI	F	49	0	0	1	0	120	0	0	1	0	0	0								0				0
66	359	10	1	2	1	9	27	6	kpI	F	66	0	1	2	1	30	1	0	0	0	0	0								0				0
67	37	2	9	2	1	13	1	16	kpI	M	87	0	1	2	0	240	1	0	0	0	1	0								0				0
68	34	2	3	6	1	9	7	4	kpI	F	27	0	0	2	1	<120	0	0	0	1	0	0								0				0
69	608	2	2	2	1	3	3	1	kpI	M	78	1	1	4	0	180	0	0	1	0	0	0								0				0
70	253	2	1	1	1	9	1	13	kpI	M	73	0	0	0	0	45	1	0	0	0	0	0								0				0
71	641	16	18	21	27	39	22	67	kpIII	M	58	1	1	6	0	420	0	0	0	0	1	0								0				0
72	20	2	3	1	1	4	4	4	kpI	M	88	0	0	4	0	390	1	0	0	0	1	0								0				0
73	616	16	18	30	27	68	59	67	kpIII	F	87	1	1	7	0	1680	1	0	0	0	0	0						+		K54		+		wcaG
74	582	18	22	63	22	107	38	114	kpII	M	65	0	1	8	1	2400	0	0	1	0	0	0								0				0
75	587	2	5	2	52	1	1	7	kpI	F	35	0	0	3	0	120	1	0	0	0	0	0								0				0
76	585	4	1	2	1	7	4	12	kpI	M	80	0	1	2	0	240-360	1	0	0	0	0	0								0				0
77	611	5	1	5	1	7	11	24	kpI	M	54	0	1	2	1	120	1	0	0	0	0	0								0				0
78	612	16	18	22	27	55	22	67	kpIII	M	66	0	1	3	1	5760	1	0	0	0	0	0								0				0
79	111	2	1	5	1	17	4	42	kpI	F	90	0	0	0	0	240	1	0	0	0	0	0	+							0				0
80	763	62	45	30	27	36	22	45	kpIII	F	76	0	1	3	1	4320	0	0	1	0	0	0								0				0
81	609	3	6	1	3	1	1	15	kpI	F	74	0	0	0	1	240	1	0	0	0	1	0								0				0
82	197	16	28	21	27	47	22	67	kpIII	M	82	1	1	7	0	<120	1	0	0	0	1	0								0				0
83	347	16	24	21	27	47	22	67	kpIII	M	46	0	0	2	0	480	1	0	0	0	0	0								0				0
84	239	4	1	5	1	9	11	24	kpI	M	47	0	1	2	0	150	1	0	0	0	1	0								0				0
85	37	2	9	2	1	13	1	16	kpI	M	85	0	0	3	0	<120	1	0	0	0	1	0								0				0
86	539	29	24	46	27	50	22	67	kpIII	M	58	0	1	2	0	120-180	0	1	0	0	0	0								0				0
87	20	2	3	1	1	4	4	4	kpI	F	42	0	0	3	1	60	1	0	0	0	0	0								0				0
88	268	2	1	2	1	7	1	81	kpI	F	73	0	0	5	0	270	0	1	0	0	0	0	+				+			K20				0
89	359	10	1	2	1	9	27	6	kpI	F	77	1	1	6	0	240	1	0	0	0	0	0								0				0
90	642	16	24	21	24	47	22	67	kpIII	M	64	0	1	2	0	240	1	0	0	0	0	0								0				0
91	17	2	1	1	1	4	4	4	kpI	M	60	0	1	8	1	120	1	0	0	0	0	0								0				0
92	763	62	45	30	27	36	22	45	kpIII	M	84	0	0	3	0	660	1	0	0	0	0	0								0				0
93	599	16	24	21	27	111	22	45	kpIII	M	29	0	1	2	1	30	1	0	0	0	0	0								0		+		wcaG
94	600	16	1	1	17	9	4	42	kpI	M	83	0	1	2	1	20	0	1	0	0	0	0								0				0
95	768	16	1	21	38	47	60	103	kpIII	F	62	1	1	3	1	1920	0	1	0	0	0	0								0				0
96	15	1	1	1	1	1	1	1	kpI	M	74	0	1	6	1	<240	0	0	1	0	0	0								0				0
97	769	16	3	2	1	1	1	18	kpI	F	25	0	1	6	1	120	0	0	1	0	1	0								0				0
98	45	2	1	1	6	7	1	12	kpI	M	88	0	1	3	0	1860	1	0	0	0	0	0								0				0
99	643	2	3	6	75	9	7	137	kpI	F	25	0	1	4	1	1440	1	0	0	0	0	0			+					K2				0
100	700	10	1	17	37	12	1	9	kpI	M	70	0	1	6	0	780	0	1	0	0	0	0		+						K1		+		wcaG
101	45	2	1	1	6	7	1	12	kpI	F	28	0	0	0	0	600	1	0	0	0	0	0								0				0
102	764	17	19	1	39	34	18	153	kpII	F	56	0	1	6	0	1200	1	0	0	0	0	0								0				0
103	701	2	1	2	2	7	1	81	kpI	M	84	0	0	0	0	<720	1	0	0	0	0	0					+			K20	+			rmpA
104	770	2	1	1	2	10	4	4	kpI	F	78	1	0	4	0	1440	0	0	0	1	0	0								0				0
105	542	2	1	37	2	102	1	19	kpI	M	71	0	1	3	1	240	0	1	0	0	0	0	+							0				0
106	702	2	1	2	1	7	4	19	kpI	M	90	0	0	2	0	<120	1	0	0	0	1	0								0			+	allS
107	542	2	1	37	2	102	1	19	kpI	F	66	1	0	6	1	5760	0	0	0	0	0	1								0				0
108	15	1	1	1	1	1	1	1	kpI	M	60	0	1	9	1	4320	0	0	1	0	0	0								0				0
109	588	2	1	1	1	9	1	23	kpI	M	52	1	0	1	0	<720	0	0	1	0	0	0								0				0
110	637	4	3	1	1	16	25	2	kpI	M	59	0	1	6	0	<500	0	1	0	0	0	0		+						K1		+		wcaG
111	584	4	1	2	1	1	7	4	kpI	M	49	0	1	2	1	150	0	1	0	0	0	0								0				0
112	17	2	1	1	1	4	4	4	kpI	M	65	0	1	2	1	105	1	0	0	0	0	0								0				0
113	595	16	24	21	27	55	22	67	kpIII	M	70	0	1	5	0	2880	1	0	0	0	0	0								0				0
114	25	2	1	1	1	10	4	13	kpI	F	68	0	1	2	0	< 180	1	0	0	0	0	0			+					K2	+			rmpA
115	104	2	3	1	1	2	1	43	kpI	M	82	0	0	1	0	240	1	0	0	0	0	0								0			+	allS
116	541	4	1	2	1	1	1	4	kpI	M	21	1	1	6	1	960	1	0	0	0	0	0								0				0
117	594	16	24	80	27	92	22	67	kpIII	F	78	1	0	3	1	<180	1	0	0	0	0	0								0				0
118	605	4	35	2	1	112	7	70	kpI	F	70	0	1	2	0	420	1	0	0	0	0	0								0		+	+	wcaG/allS
119	336	2	1	1	1	72	4	4	kpI	F	32	1	1	2	1	60	1	0	0	0	0	0								0				0
120	45	2	1	1	6	7	1	12	kpI	F	64	0	1	6	1	40	0	0	1	0	0	0								0				0
121	613	18	22	25	59	11	61	147	kpII	F	60	0	1	2	1	45	1	0	0	0	0	0								0			+	allS
122	596	16	24	21	27	41	22	67	kpIII	M	62	0	0	2	0	180	1	0	0	0	1	0								0				0
123	261	2	1	1	1	4	27	12	kpI	F	60	0	0	2	0	<240	0	0	0	1	0	0								0				0
124	602	2	3	81	1	1	4	56	kpI	F	70	0	1	2	1	<240	0	0	0	0	1	0								0				0
125	603	63	1	2	77	7	15	43	kpI	F	76	0	0	2	0	<480	0	1	0	0	0	0								0				0
126	618	2	1	1	1	116	1	13	kpI	M	73	0	1	9	1	840	1	0	0	0	0	0								0				0
127	20	2	3	1	1	4	4	4	kpI	F	84	0	0	3	0	2640	1	0	0	0	0	0	+							0				0
128	29	2	3	2	2	6	4	4	kpI	F	38	0	1	8	1	300	1	0	0	0	0	0						+		K54		+		wcaG
129	405	2	1	62	3	10	4	110	kpI	M	68	0	1	2	1	660	1	0	0	0	0	0								0				0
130	589	2	1	1	1	4	1	6	kpI	M	77	0	1	6	0	< 360	1	0	0	0	0	0								0				0
131	694	2	1	3	1	26	1	2	kpI	F	70	1	1	6	1	210	0	1	0	0	0	0								0				0
132	639	16	18	21	27	54	22	85	kpIII	M	88	0	0	1	0	150	1	0	0	0	0	0								0				0
133	695	16	24	21	53	104	17	67	kpIII	M	70	0	0	2	1	150	1	0	0	0	0	0								0		+		wcaG
134	429	2	1	2	1	9	1	116	kpI	M	90	0	0	1	0	390	0	1	0	0	0	0								0				0
135	619	64	24	21	27	47	22	67	kpIII	M	79	0	0	2	1	300	1	0	0	0	0	0							+	K57				0
136	591	2	3	1	1	7	1	19	kpI	F	84	0	0	2	0	45	0	0	0	1	0	0								0				0
137	592	2	3	6	1	9	4	13	kpI	F	44	0	0	0	1	300	1	0	0	0	0	0	+						+	K57	+			rmpA
138	696	17	19	66	39	105	21	145	kpII	M	57	0	0	2	1	2160	0	0	1	0	0	0								0				0
139	195	4	3	1	29	1	4	23	kpI	F	54	0	0	2	1	120	0	0	1	0	0	0								0				0
